# Supplementary material for: Anti-Cancer Stem Cell Properties of Square Planar Copper(II) Complexes with Vanillin Schiff Base Ligands
Source: Molecules. 2025 Apr 6;30(7):1636. doi: 10.3390/molecules30071636 (PMC11990672; doi:10.3390/molecules30071636)
Supplement: Supplementary file 1 [file molecules-30-01636-s001.zip]

Archive with 1 entries (1 files):
- molecules-3531694-supplementary.pdf
